# Supplementary material for: A Modified EpiSC Culture Condition Containing a GSK3 Inhibitor Can Support Germline-Competent Pluripotency in Mice
Source: PLoS One. 2014 Apr 15;9(4):e95329. doi: 10.1371/journal.pone.0095329 (PMC3988182; doi:10.1371/journal.pone.0095329)
Supplement: Table S1 — Primer sequences. (XLSX) [file pone.0095329.s002.xlsx]

## Sheet: Mouse
Primers for qRT-PCR
Gene	Forward		Reverce
Gapdh	ATGAATACGGCTACAGCAACAGG		CTCTTGCTCAGTGTCCTTGCTG
Tg_OKS	GCTCTCCCATGCATTCAAAC		GTCGCTGACAGCCATGAGT
Tg_c-Myc	GTTGAAACACAAACTCGAACAG		GATGGCTGGCAACTAGAAGG
Endo_Oct3/4	TGAGGAGGGATTAAAAGCACA		CAAAATGATGAGTGACAGACAGG
Endo_Sox2	AAACCACCAATCCCATCCA		CCCCAAAAAGAAGTCCCAAG
Endo_Klf4	CCTTGTATGCTCTTTGCCTTC		ACGACTCACCAAGCACCATC
Endo_c-Myc	TCGAGGAGGAGCTGGAATCT		GCCAAGGTTGTGAGGTTAGG
Nanog	CAAAACCAAAGGATGAAGTGC		CAATGGATGCTGGGATACTC
Esrrb	GCGCAGGTACAAGAAACTCA		ACCGCCTCCAGGTTCTCAA
Rex1	TCCTGCACACAGAAGAAAGCA		GGCACTGATCCGCAAACAC
Dax1	CATTGACACCAAAGAGTATGC		CTGCTGGGTTCTCCACTGA
Lrh1	GCTCCGTTCCCTTCAGTTC		ACCTGCTCTTGGACACCTTC
Cdh1	ATGAGCGTGCCCCAGTATC		AACACCAACAGAGAGTCGTAAGG
Fgf5	AGGGGATTGTAGGAATACGAG		TCTTGGAATCTCTCCCTGAAC
Nodal	CAATGCCTATCGCTGTGAG		TGGGGTTGGTATCGTTTCAG
Wnt3	TGCCATTGCGTCTTCCAC		CGCACAATCTACCCCTTC
Cripto	TGTCTTCCTCAGACCTTTCTACC		GCATAAAAGTGGTCGTCACAG
Otx2	CGACGTTCTGGAAGCTCTG		GTTGGCGGCACTTAGCTCT
Cdx2	CACTTTAGTCGATACATCACCATC		GATTTTCCTCTCCTTGGCTCT
Elf5	TGAAAACAAGTGGCATCAAGAG		TCAGGGGACAGCAGCAAG
Nestin	TTGCAGACACCTGGAAGAAG		GGGGAAGAGAAGGATGTTGG
Ncam	AGCTTGCTCCTTCCACTGC		GCTGGCTTGGCTTCTGACT
Sox1	TCTGTATCCGAGCATTTCCA		CAACATCCGACTCCTCTTCC
T	ATAACGCCAGCCCACCTAC		AGCCTCGAAAGAACTGAGC
Snail	CTGCACGACCTGTGGAAAG		GTCAGCAAAAGCACGGTTG
Hoxa1	GCAGACCTTTGACTGGATGA		GCTTGGTGGTGAAATTGGTG
Hoxb1	AATCGCCTTGCTCGTCAG		GTGAAGTTTGTGCGGAGACC
Gata4	TCTCACTATGGGCACAGCAG		TGTGGGGACAGCTTCAGAG
Gata6	GGCTCTGTCCCTATGACTCC		GTTGGCGTTTTCTCCCACT
Foxa2	GAGCCGTGAAGATGGAAGG		TGCTCATGTATGTGTTCATGC
Sox17	GCCAAAGACGAACGCAAG		GCTTCTCTGCCAAGGTCAAC
Primers for cloning
Target	Forward		Reverce
Acr-EGFP	AGCTTAATTAACTGCAGCCCTCGACTC		CGTCGGTGATCATAATTAACGGCAAGC
